# Supplementary material for: ﻿Land of giants: two new pachycaul Monstera (Araceae, Monsteroideae, Monstereae) from Panama
Source: PhytoKeys. 2025 Dec 4;267:109–22. doi: 10.3897/phytokeys.267.170789 (PMC12699348; doi:10.3897/phytokeys.267.170789)
Supplement: XML Treatment for Monstera corana [file phytokeys.267.170789-treatment1.xml]

<!DOCTYPE tp:taxon-treatment
  PUBLIC "-//TaxonX//DTD Taxonomic Treatment Publishing DTD v0 20100105//EN" "tax-treatment-NSO.dtd">
<tp:taxon-treatment xmlns:tp="http://www.plazi.org/taxpub"><tp:treatment-meta><kwd-group><label>Taxon classification</label><kwd>
                <named-content content-type="kingdom">Plantae</named-content>
              </kwd><kwd>
                <named-content content-type="order">Alismatales</named-content>
              </kwd><kwd>
                <named-content content-type="family">Araceae</named-content>
              </kwd></kwd-group><mixed-citation publication-type="journal"><person-group><name><surname>Cedeño-Fonseca</surname><given-names>Marco</given-names></name><name><surname>Ortiz</surname><given-names>Orlando O.</given-names></name><name><surname>Hay</surname><given-names>Alistair</given-names></name><name><surname>Zuluaga</surname><given-names>Alejandro</given-names></name></person-group><article-title>﻿Land of giants: two new pachycaul <italic><tp:taxon-name><tp:taxon-name-part taxon-name-part-type="genus" reg="Monstera">Monstera</tp:taxon-name-part></tp:taxon-name></italic> (<tp:taxon-name><tp:taxon-name-part taxon-name-part-type="family">Araceae</tp:taxon-name-part></tp:taxon-name>, <tp:taxon-name><tp:taxon-name-part taxon-name-part-type="subfamily">Monsteroideae</tp:taxon-name-part></tp:taxon-name>, Monstereae) from Panama</article-title><source>PhytoKeys</source><day>04</day><month>12</month><year>2025</year><volume>267</volume><fpage>109</fpage><lpage>122</lpage><pub-id pub-id-type="doi">10.3897/phytokeys.267.170789</pub-id></mixed-citation></tp:treatment-meta><tp:nomenclature><label>﻿</label><tp:taxon-name><object-id xmlns:xlink="http://www.w3.org/1999/xlink" content-type="arpha" xlink:type="simple">A53952DB-436C-5927-B21B-D98363129724</object-id>
              <tp:taxon-name-part taxon-name-part-type="genus" reg="Monstera">Monstera</tp:taxon-name-part>
              <tp:taxon-name-part taxon-name-part-type="species" reg="corana">corana</tp:taxon-name-part>
              <object-id xmlns:xlink="http://www.w3.org/1999/xlink" content-type="ipni" xlink:type="simple">urn:lsid:ipni.org:names:77372764-1</object-id>
            </tp:taxon-name><tp:taxon-authority>M.Cedeño &amp; O.Ortiz</tp:taxon-authority><tp:taxon-status xmlns:xlink="http://www.w3.org/1999/xlink" xlink:type="simple">sp. nov.</tp:taxon-status><xref ref-type="fig" rid="F1">Figs 1</xref><xref ref-type="fig" rid="F2">, 2</xref><xref ref-type="fig" rid="F3">, 3</xref></tp:nomenclature><tp:treatment-sec sec-type="material" id="SECID0EXKAC"><title>Type.</title><p>Panama • Provincia Bocas del Toro: distrito Chiriquí Grande, corregimiento Chiriquí Grande, áreas abiertas alrededor de la carretera principal, 17 November 2022, 85 m elev., <italic>M. Cedeño, O. Ortiz, N. Köster, A. Hay &amp; R. da pena 2730</italic> (holotype PMA!; isotype B!).</p><fig id="F1" position="float" orientation="portrait"><object-id xmlns:xlink="http://www.w3.org/1999/xlink" content-type="doi" xlink:type="simple">10.3897/phytokeys.267.170789.figure1</object-id><object-id xmlns:xlink="http://www.w3.org/1999/xlink" content-type="arpha" xlink:type="simple">F2C4D401-E4BC-5497-99C2-E01F8D866CC8</object-id><label>Figure 1.</label><caption><p><italic><tp:taxon-name><tp:taxon-name-part taxon-name-part-type="genus" reg="Monstera">Monstera</tp:taxon-name-part> <tp:taxon-name-part taxon-name-part-type="species" reg="corana">corana</tp:taxon-name-part></tp:taxon-name></italic> M. Cedeño &amp; O. Ortiz. A. Adult plant growing in the forest around Chiriquí Grande; B. The first and second authors with the adult plant in the type locality – Photo by A. Hay; C. Petiole sheath thin and undulate (white arrow) and the geniculum flattened adaxially and transversally convex abaxially (black arrow); D. Infructescence in development; E. Spadix with the white stylar caps after anthesis and the styles truncate (black arrow). Photos by M. Cedeño.</p></caption><graphic xmlns:xlink="http://www.w3.org/1999/xlink" xlink:href="phytokeys-267-109_article-170789__-g001.jpg" position="float" orientation="portrait" xlink:type="simple" id="oo_1484740.jpg"><uri content-type="original_file" xlink:type="simple">https://binary.pensoft.net/fig/1484740</uri></graphic></fig></tp:treatment-sec><tp:treatment-sec sec-type="diagnosis" id="SECID0EXLAC"><title>Diagnosis.</title><p><italic><tp:taxon-name><tp:taxon-name-part taxon-name-part-type="genus" reg="Monstera">Monstera</tp:taxon-name-part> <tp:taxon-name-part taxon-name-part-type="species" reg="corana">corana</tp:taxon-name-part></tp:taxon-name></italic> differs from <italic><tp:taxon-name><tp:taxon-name-part taxon-name-part-type="genus" reg="Monstera">M.</tp:taxon-name-part> <tp:taxon-name-part taxon-name-part-type="species" reg="buseyi">buseyi</tp:taxon-name-part></tp:taxon-name></italic> Croat &amp; Grayum by having white, connected and consistently branched primary lateral veins (vs. weakly connected to each other at the base and sometimes weakly branching), 20-35 lateral veins per side (vs. 35–65 per side), blades decurrent at the geniculum (vs. broadly cuneate to truncate at base) and a thin, distally undulate petiole sheath (vs. petiole sheath never undulate).</p><fig id="F2" position="float" orientation="portrait"><object-id xmlns:xlink="http://www.w3.org/1999/xlink" content-type="doi" xlink:type="simple">10.3897/phytokeys.267.170789.figure2</object-id><object-id xmlns:xlink="http://www.w3.org/1999/xlink" content-type="arpha" xlink:type="simple">AD67BD52-52C1-51B0-ABD2-C309C698FA8A</object-id><label>Figure 2.</label><caption><p>Patterns of primary lateral veins of <italic><tp:taxon-name><tp:taxon-name-part taxon-name-part-type="genus" reg="Monstera">Monstera</tp:taxon-name-part> <tp:taxon-name-part taxon-name-part-type="species" reg="corana">corana</tp:taxon-name-part></tp:taxon-name></italic> M. Cedeño &amp; O. Ortiz and similar species. A. <italic><tp:taxon-name><tp:taxon-name-part taxon-name-part-type="genus" reg="Monstera">M.</tp:taxon-name-part> <tp:taxon-name-part taxon-name-part-type="species" reg="corana">corana</tp:taxon-name-part></tp:taxon-name></italic> with primary lateral connected to each other at the base (white arrow), thick and white up to half its length, with one or two branching veins that start from the base (black arrow); B. <italic><tp:taxon-name><tp:taxon-name-part taxon-name-part-type="genus" reg="Monstera">M.</tp:taxon-name-part> <tp:taxon-name-part taxon-name-part-type="species" reg="buseyi">buseyi</tp:taxon-name-part></tp:taxon-name></italic> with primary lateral veins green and weakly branching; C. <italic><tp:taxon-name><tp:taxon-name-part taxon-name-part-type="genus" reg="Monstera">M.</tp:taxon-name-part> <tp:taxon-name-part taxon-name-part-type="species" reg="alfaroi">alfaroi</tp:taxon-name-part></tp:taxon-name></italic> with primary lateral veins white and not branched; D. <italic><tp:taxon-name><tp:taxon-name-part taxon-name-part-type="genus" reg="Monstera">M.</tp:taxon-name-part> <tp:taxon-name-part taxon-name-part-type="species" reg="costaricensis">costaricensis</tp:taxon-name-part></tp:taxon-name></italic> with primary lateral veins white and not branched. Photos by M. Cedeño.</p></caption><graphic xmlns:xlink="http://www.w3.org/1999/xlink" xlink:href="phytokeys-267-109_article-170789__-g002.jpg" position="float" orientation="portrait" xlink:type="simple" id="oo_1484741.jpg"><uri content-type="original_file" xlink:type="simple">https://binary.pensoft.net/fig/1484741</uri></graphic></fig></tp:treatment-sec><tp:treatment-sec sec-type="description" id="SECID0EXOAC"><title>Description.</title><p>Robust appressed-climbing nomadic vine. SEEDLINGS: unknown. JUVENILE PLANTS: unknown. ADULT PLANTS: root climbers; <bold><italic>stem</italic></bold> cylindrical, minutely white-green warty, looking like a pulverulent indument ; <bold><italic>internodes</italic></bold> 0.5–7 cm long, 4–7 cm diam.; <bold><italic>anchor roots</italic></bold> blackish; <bold><italic>feeder roots</italic></bold> blackish; <bold><italic>petiole</italic></bold> 50–75 cm long, green, minutely white punctulate especially towards the base, minutely white-green warty the rest of its length (like the stem), sheathed along its entire length; <bold><italic>petiole sheath</italic></bold> thin, persistent and undulate from the middle of the petiole to the geniculum, deciduous from middle to the base; <bold><italic>geniculum</italic></bold> minutely white-green warty throughout, flattened adaxially and transversally convex abaxially, 5.0–7.5 cm long; <bold><italic>blades</italic></bold> 50–80 × 40–55 cm, narrowly ovate, rounded or asymmetric at base, shortly acuminate at the apex, membranaceous, decurrent on the geniculum and almost connecting with petiole sheath; <bold><italic>mid-rib</italic></bold> white, concave adaxially, square abaxially; <bold><italic>primary lateral veins</italic></bold> 20–35 per side, impressed adaxially, prominent abaxially the base of each vein abruptly prominent, connected to each other at the union with the main vein, thick and white up to half their length, diverging at 80–90° and often with one or two subsidiary (branching) veins starting from the base or close to the base, on either side of the primary lateral vein, running near the primary vein and then separate until they reach the margin; <bold><italic>secondary veins</italic></bold> parallel to the primary lateral veins; <bold><italic>collective vein</italic></bold> poorly visible; <bold><italic>fenestrations</italic></bold> scarce, near the mid-rib, when present in two rows along the mid-rib, comprising small oblong holes 0.5–4 cm long, often scattered towards the margin; <bold><italic>margins</italic></bold> entire. INFLORESCENCES solitary, produced on ascending stems; <bold><italic>peduncle</italic></bold> 25 cm long, minutely white-green verrucose; <bold><italic>spathe</italic></bold> unknown; <bold><italic>spadix</italic></bold> 22 cm long, 5 cm diam.; <bold><italic>basal sterile flowers</italic></bold> 3–4 mm long; <bold><italic>fertile flowers</italic></bold> 5–7 mm long; stamens unknown; anthers unknown; ovary quadrangular in longitudinal section, 2–3 mm long, style truncate; stigma linear; <bold><italic>berries</italic></bold> with the stylar cap after anthesis white, white-cream when ripe; pulp white; <bold><italic>seeds</italic></bold> unknown.</p><fig id="F3" position="float" orientation="portrait"><object-id xmlns:xlink="http://www.w3.org/1999/xlink" content-type="doi" xlink:type="simple">10.3897/phytokeys.267.170789.figure3</object-id><object-id xmlns:xlink="http://www.w3.org/1999/xlink" content-type="arpha" xlink:type="simple">4F30FB5D-C909-5F11-B1B0-01BA62473CCD</object-id><label>Figure 3.</label><caption><p>Petioles ornamentation of <italic><tp:taxon-name><tp:taxon-name-part taxon-name-part-type="genus" reg="Monstera">Monstera</tp:taxon-name-part> <tp:taxon-name-part taxon-name-part-type="species" reg="corana">corana</tp:taxon-name-part></tp:taxon-name></italic> M. Cedeño &amp; O. Ortiz and similar species. A. Adult plant of <italic><tp:taxon-name><tp:taxon-name-part taxon-name-part-type="genus" reg="Monstera">Monstera</tp:taxon-name-part> <tp:taxon-name-part taxon-name-part-type="species" reg="corana">corana</tp:taxon-name-part></tp:taxon-name></italic> with petiole sheath deciduous in the lower half of the petiole and undulate in the upper half to near the base of the geniculum; (<italic>I</italic>) petiole green punctulate at the base with green and white punctae; B. Adult plant of <italic><tp:taxon-name><tp:taxon-name-part taxon-name-part-type="genus" reg="Monstera">M.</tp:taxon-name-part> <tp:taxon-name-part taxon-name-part-type="species" reg="buseyi">buseyi</tp:taxon-name-part></tp:taxon-name></italic> with petiole sheath deciduous; (<italic>II</italic>) petiole green black verrucose; C. Adult plant of <italic><tp:taxon-name><tp:taxon-name-part taxon-name-part-type="genus" reg="Monstera">M.</tp:taxon-name-part> <tp:taxon-name-part taxon-name-part-type="species" reg="alfaroi">alfaroi</tp:taxon-name-part></tp:taxon-name></italic> with petiole sheath deciduous; (<italic>III</italic>) petiole brown with brown and black verrucose; D. Adult plant of <italic><tp:taxon-name><tp:taxon-name-part taxon-name-part-type="genus" reg="Monstera">M.</tp:taxon-name-part> <tp:taxon-name-part taxon-name-part-type="species" reg="costaricensis">costaricensis</tp:taxon-name-part></tp:taxon-name></italic> with petiole sheath undulate throughout its length; (<italic>IV</italic>) petiole with green and white verrucose. Photos by M. Cedeño.</p></caption><graphic xmlns:xlink="http://www.w3.org/1999/xlink" xlink:href="phytokeys-267-109_article-170789__-g003.jpg" position="float" orientation="portrait" xlink:type="simple" id="oo_1484742.jpg"><uri content-type="original_file" xlink:type="simple">https://binary.pensoft.net/fig/1484742</uri></graphic></fig></tp:treatment-sec><tp:treatment-sec sec-type="etymology" id="SECID0EJDAE"><title>Etymology.</title><p>The epithet “<italic><tp:taxon-name><tp:taxon-name-part taxon-name-part-type="genus" reg="Monstera"/><tp:taxon-name-part taxon-name-part-type="species" reg="corana">corana</tp:taxon-name-part></tp:taxon-name></italic>” refers to Cora Jane, the daughter of Dr. Sarah Spaulding, who has been a supporter of several projects about Aroid conservation in Costa Rica.</p></tp:treatment-sec><tp:treatment-sec sec-type="distribution" id="SECID0EZDAE"><title>Distribution and ecology.</title><p><italic><tp:taxon-name><tp:taxon-name-part taxon-name-part-type="genus" reg="Monstera">Monstera</tp:taxon-name-part> <tp:taxon-name-part taxon-name-part-type="species" reg="corana">corana</tp:taxon-name-part></tp:taxon-name></italic> is endemic to Panama, known only from the type locality (Chiriquí Grande, Bocas del Toro Provinces) at 85 m elevation in a Tropical rain forest life zone.</p></tp:treatment-sec><tp:treatment-sec sec-type="phenology" id="SECID0EKEAE"><title>Phenology.</title><p>Flowering unknown; mature fruits in November.</p></tp:treatment-sec><tp:treatment-sec sec-type="discussion" id="SECID0EPEAE"><title>Discussion.</title><p>This species is a member of <tp:taxon-name><tp:taxon-name-part taxon-name-part-type="genus" reg="Monstera">Monstera</tp:taxon-name-part> <tp:taxon-name-part taxon-name-part-type="infraspecific-rank">sect.</tp:taxon-name-part> <tp:taxon-name-part taxon-name-part-type="section" reg="Monstera">Monstera</tp:taxon-name-part></tp:taxon-name> and is characterised by its stem with densely and finely white-green warts, the green petiole white punctulate towards the base and densely and finely white-green warty towards the apex, the petiole sheath undulate from the middle of the petiole extending to the base of the geniculum, the blades narrowly ovate, rounded or asymmetric at base and weakly perforated near the mid-rib, primary lateral veins thick and white, connected to each other and the union with the main vein and abruptly prominent at the base, with subsidiary veins arising from the base or close to the base of the primary vein (Table <xref ref-type="table" rid="T1">1</xref>).</p><table-wrap id="T1" position="float" orientation="portrait"><label>Table 1.</label><caption><p>Overview of morphological characters of pachycaul <italic><tp:taxon-name><tp:taxon-name-part taxon-name-part-type="genus" reg="Monstera">Monstera</tp:taxon-name-part></tp:taxon-name></italic> species. Note: Leaf length = petiole length + leaf blade length; inflorescence length = peduncle length + spathe length.</p></caption><table id="TID0EGBAG" rules="all"><tbody><tr><th rowspan="1" colspan="1">Species</th><th rowspan="1" colspan="1">Leaf length (cm)</th><th rowspan="1" colspan="1">Leaf blade size (cm)</th><th rowspan="1" colspan="1">Inflorescence length (cm)</th><th rowspan="1" colspan="1">Diagnostic features</th><th rowspan="1" colspan="1">Distribution</th></tr><tr><td rowspan="1" colspan="1">
                      <italic>
                        <tp:taxon-name><tp:taxon-name-part taxon-name-part-type="genus" reg="Monstera">M.</tp:taxon-name-part> <tp:taxon-name-part taxon-name-part-type="species" reg="alfaroi">alfaroi</tp:taxon-name-part></tp:taxon-name>
                      </italic>
                    </td><td rowspan="1" colspan="1">100–160 cm</td><td rowspan="1" colspan="1">60–90 × 30–45</td><td rowspan="1" colspan="1">30–55</td><td rowspan="1" colspan="1">Unbranched primary lateral veins, fenestrations present, ovary quadrangular, style hexagonal, stigma linear.</td><td rowspan="1" colspan="1">Costa Rica</td></tr><tr><td rowspan="1" colspan="1">
                      <italic>
                        <tp:taxon-name><tp:taxon-name-part taxon-name-part-type="genus" reg="Monstera">M.</tp:taxon-name-part> <tp:taxon-name-part taxon-name-part-type="species" reg="colossica">colossica</tp:taxon-name-part></tp:taxon-name>
                      </italic>
                    </td><td rowspan="1" colspan="1">97–65 cm</td><td rowspan="1" colspan="1">47–70 × 28–40</td><td rowspan="1" colspan="1">35–54</td><td rowspan="1" colspan="1">Branched primary lateral veins, fenestrations absent or present, ovary rectangular, style hexagonal with a slightly conical stigmatophore, stigma linear.</td><td rowspan="1" colspan="1">Panama</td></tr><tr><td rowspan="1" colspan="1">
                      <italic>
                        <tp:taxon-name><tp:taxon-name-part taxon-name-part-type="genus" reg="Monstera">M.</tp:taxon-name-part> <tp:taxon-name-part taxon-name-part-type="species" reg="corana">corana</tp:taxon-name-part></tp:taxon-name>
                      </italic>
                    </td><td rowspan="1" colspan="1">100–155</td><td rowspan="1" colspan="1">50–80 × 40–55</td><td rowspan="1" colspan="1">47</td><td rowspan="1" colspan="1">Branched primary lateral veins, fenestrations present, ovary quadrangular, style truncate, stigma linear.</td><td rowspan="1" colspan="1">Panama</td></tr><tr><td rowspan="1" colspan="1">
                      <italic>
                        <tp:taxon-name><tp:taxon-name-part taxon-name-part-type="genus" reg="Monstera">M.</tp:taxon-name-part> <tp:taxon-name-part taxon-name-part-type="species" reg="deliciosa">deliciosa</tp:taxon-name-part></tp:taxon-name>
                      </italic>
                    </td><td rowspan="1" colspan="1">40–222 cm</td><td rowspan="1" colspan="1">40–112 × 40–88</td><td rowspan="1" colspan="1">22–48</td><td rowspan="1" colspan="1">Unbranched primary lateral veins, fenestrations present, ovary quadrangular, style compressed and hexagonal with a cupuliform stigmatophore, stigma circular.</td><td rowspan="1" colspan="1">Southern Mexico, Guatemala</td></tr><tr><td rowspan="1" colspan="1">
                      <italic>
                        <tp:taxon-name><tp:taxon-name-part taxon-name-part-type="genus" reg="Monstera">M.</tp:taxon-name-part> <tp:taxon-name-part taxon-name-part-type="species" reg="gigas">gigas</tp:taxon-name-part></tp:taxon-name>
                      </italic>
                    </td><td rowspan="1" colspan="1">138–300</td><td rowspan="1" colspan="1">72–140 × 34–61</td><td rowspan="1" colspan="1">64–76</td><td rowspan="1" colspan="1">Unbranched primary lateral veins, blades entire, ovary rectangular, style hexagonal, stigma circular.</td><td rowspan="1" colspan="1">Panama</td></tr><tr><td rowspan="1" colspan="1">
                      <italic>
                        <tp:taxon-name><tp:taxon-name-part taxon-name-part-type="genus" reg="Monstera">M.</tp:taxon-name-part> <tp:taxon-name-part taxon-name-part-type="species" reg="lechleriana">lechleriana</tp:taxon-name-part></tp:taxon-name>
                      </italic>
                    </td><td rowspan="1" colspan="1">63–105 cm</td><td rowspan="1" colspan="1">47–75 × 31–49</td><td rowspan="1" colspan="1">22–52</td><td rowspan="1" colspan="1">Unbranched primary lateral veins, fenestrations present, ovary rectangular, style hexagonal, stigma circular.</td><td rowspan="1" colspan="1">South America</td></tr><tr><td rowspan="1" colspan="1">
                      <italic>
                        <tp:taxon-name><tp:taxon-name-part taxon-name-part-type="genus" reg="Monstera">M.</tp:taxon-name-part> <tp:taxon-name-part taxon-name-part-type="species" reg="titanum">titanum</tp:taxon-name-part></tp:taxon-name>
                      </italic>
                    </td><td rowspan="1" colspan="1">87–195</td><td rowspan="1" colspan="1">47–100 × 28–35</td><td rowspan="1" colspan="1">43–95</td><td rowspan="1" colspan="1">Unbranched primary lateral veins, fenestrations present, ovary rectangular, style pyramidal, stigma linear.</td><td rowspan="1" colspan="1">Panama</td></tr></tbody></table></table-wrap><p><italic><tp:taxon-name><tp:taxon-name-part taxon-name-part-type="genus" reg="Monstera">Monstera</tp:taxon-name-part> <tp:taxon-name-part taxon-name-part-type="species" reg="corana">corana</tp:taxon-name-part></tp:taxon-name></italic> is most similar to <italic><tp:taxon-name><tp:taxon-name-part taxon-name-part-type="genus" reg="Monstera">M.</tp:taxon-name-part> <tp:taxon-name-part taxon-name-part-type="species" reg="buseyi">buseyi</tp:taxon-name-part></tp:taxon-name></italic> which differs in having green petiole white punctulate toward the base and densely and finely white-green warts towards the apex (vs. petiole green with black warts), the petiole sheath distally undulate (vs. petiole sheath never undulate), leaf blade 50–80 × 40–55 cm, narrowly ovate, rounded or asymmetric at base (vs. leaf blade 27–75 × 11–33 cm, ovate to lanceolate-ovate or elliptic, broadly cuneate to truncate at base), and primary lateral veins 20–35 per side, white and strongly connected to each other at the base and always strongly branching (vs. primary lateral veins 35–65 per side, pale green and weakly connected to each other at the base and sometimes weakly branching) (Table <xref ref-type="table" rid="T1">1</xref>).</p><p><italic><tp:taxon-name><tp:taxon-name-part taxon-name-part-type="genus" reg="Monstera">Monstera</tp:taxon-name-part> <tp:taxon-name-part taxon-name-part-type="species" reg="corana">corana</tp:taxon-name-part></tp:taxon-name></italic> is also similar to <italic><tp:taxon-name><tp:taxon-name-part taxon-name-part-type="genus" reg="Monstera">M.</tp:taxon-name-part> <tp:taxon-name-part taxon-name-part-type="species" reg="alfaroi">alfaroi</tp:taxon-name-part></tp:taxon-name></italic> and <italic><tp:taxon-name><tp:taxon-name-part taxon-name-part-type="genus" reg="Monstera">M.</tp:taxon-name-part> <tp:taxon-name-part taxon-name-part-type="species" reg="costaricensis">costaricensis</tp:taxon-name-part></tp:taxon-name></italic> (Engl. &amp; K. Krause) Croat &amp; Grayum. However, it differs from <italic><tp:taxon-name><tp:taxon-name-part taxon-name-part-type="genus" reg="Monstera">M.</tp:taxon-name-part> <tp:taxon-name-part taxon-name-part-type="species" reg="alfaroi">alfaroi</tp:taxon-name-part></tp:taxon-name></italic> in having the green petiole minutely white punctulate toward the base (vs. petiole brown at base, brown-black and white warty), the petiole sheath thin and distally undulate, persistent from half way to the geniculum or deciduous from half way towards the base (vs. petiole sheath undulate in the new leaf and later deciduous), primary lateral veins abruptly prominent at the base connected to each other, diverging at 80–90° and with two branching veins that start from the base or close to the base (vs. primary lateral veins never connected to each other at the base, diverging at 50–70° and never branching), leaf blade membranaceous, decurrent on the geniculum and almost connecting with petiole sheath, (vs. leaf blade coriaceous or subcoriaceous, not decurrent on the geniculum) and <italic><tp:taxon-name><tp:taxon-name-part taxon-name-part-type="genus" reg="Monstera">Monstera</tp:taxon-name-part> <tp:taxon-name-part taxon-name-part-type="species" reg="corana">corana</tp:taxon-name-part></tp:taxon-name></italic> occurs at 85 m elevation in Tropical rain forest whereas <italic><tp:taxon-name><tp:taxon-name-part taxon-name-part-type="genus" reg="Monstera">M.</tp:taxon-name-part> <tp:taxon-name-part taxon-name-part-type="species" reg="alfaroi">alfaroi</tp:taxon-name-part></tp:taxon-name></italic> occurs at 1100–1250 m elevation in Lower montane rain forest life zone (Table <xref ref-type="table" rid="T1">1</xref>).</p><p><italic><tp:taxon-name><tp:taxon-name-part taxon-name-part-type="genus" reg="Monstera">Monstera</tp:taxon-name-part> <tp:taxon-name-part taxon-name-part-type="species" reg="corana">corana</tp:taxon-name-part></tp:taxon-name></italic> differs from <italic><tp:taxon-name><tp:taxon-name-part taxon-name-part-type="genus" reg="Monstera">M.</tp:taxon-name-part> <tp:taxon-name-part taxon-name-part-type="species" reg="costaricensis">costaricensis</tp:taxon-name-part></tp:taxon-name></italic> in having the petiole sheath thin and distally undulate (vs. petiole sheath thick and undulate throughout its length), the leaf blade 40–55 cm wide, membranaceous and decurrent on the geniculum and almost connecting with petiole sheath (vs. leaf blade 15–35 cm wide, coriaceous or thinly coriaceous, slightly decurrent-undulate up to medial part of the geniculum), lateral veins abruptly prominent at the base connected to each other, diverging at 80–90° and with two branching veins that start from the base (vs. primary lateral veins never branching, departing at 45–65°) and the flower in the spadix with truncate style (vs. flower in the spadix with conic style) (Table <xref ref-type="table" rid="T1">1</xref>). <italic><tp:taxon-name><tp:taxon-name-part taxon-name-part-type="genus" reg="Monstera">Monstera</tp:taxon-name-part> <tp:taxon-name-part taxon-name-part-type="species" reg="corana">corana</tp:taxon-name-part></tp:taxon-name></italic> and <italic><tp:taxon-name><tp:taxon-name-part taxon-name-part-type="genus" reg="Monstera">M.</tp:taxon-name-part> <tp:taxon-name-part taxon-name-part-type="species" reg="costaricensis">costaricensis</tp:taxon-name-part></tp:taxon-name></italic> occur sympatrically in the tropical rain forest in Chiriquí Grande area.</p></tp:treatment-sec></tp:taxon-treatment>
