# Supplementary material for: ﻿Land of giants: two new pachycaul Monstera (Araceae, Monsteroideae, Monstereae) from Panama
Source: PhytoKeys. 2025 Dec 4;267:109–22. doi: 10.3897/phytokeys.267.170789 (PMC12699348; doi:10.3897/phytokeys.267.170789)
Supplement: XML Treatment for Monstera colossica [file phytokeys.267.170789-treatment2.xml]

<!DOCTYPE tp:taxon-treatment
  PUBLIC "-//TaxonX//DTD Taxonomic Treatment Publishing DTD v0 20100105//EN" "tax-treatment-NSO.dtd">
<tp:taxon-treatment xmlns:tp="http://www.plazi.org/taxpub"><tp:treatment-meta><kwd-group><label>Taxon classification</label><kwd>
                <named-content content-type="kingdom">Plantae</named-content>
              </kwd><kwd>
                <named-content content-type="order">Alismatales</named-content>
              </kwd><kwd>
                <named-content content-type="family">Araceae</named-content>
              </kwd></kwd-group><mixed-citation publication-type="journal"><person-group><name><surname>Cedeño-Fonseca</surname><given-names>Marco</given-names></name><name><surname>Ortiz</surname><given-names>Orlando O.</given-names></name><name><surname>Hay</surname><given-names>Alistair</given-names></name><name><surname>Zuluaga</surname><given-names>Alejandro</given-names></name></person-group><article-title>﻿Land of giants: two new pachycaul <italic><tp:taxon-name><tp:taxon-name-part taxon-name-part-type="genus" reg="Monstera">Monstera</tp:taxon-name-part></tp:taxon-name></italic> (<tp:taxon-name><tp:taxon-name-part taxon-name-part-type="family">Araceae</tp:taxon-name-part></tp:taxon-name>, <tp:taxon-name><tp:taxon-name-part taxon-name-part-type="subfamily">Monsteroideae</tp:taxon-name-part></tp:taxon-name>, Monstereae) from Panama</article-title><source>PhytoKeys</source><day>04</day><month>12</month><year>2025</year><volume>267</volume><fpage>109</fpage><lpage>122</lpage><pub-id pub-id-type="doi">10.3897/phytokeys.267.170789</pub-id></mixed-citation></tp:treatment-meta><tp:nomenclature><label>﻿</label><tp:taxon-name><object-id xmlns:xlink="http://www.w3.org/1999/xlink" content-type="arpha" xlink:type="simple">D7003B35-1862-5711-A638-9899F17259DC</object-id>
              <tp:taxon-name-part taxon-name-part-type="genus" reg="Monstera">Monstera</tp:taxon-name-part>
              <tp:taxon-name-part taxon-name-part-type="species" reg="colossica">colossica</tp:taxon-name-part>
              <object-id xmlns:xlink="http://www.w3.org/1999/xlink" content-type="ipni" xlink:type="simple">urn:lsid:ipni.org:names:77372987-1</object-id>
            </tp:taxon-name><tp:taxon-authority>M.Cedeño &amp; O.Ortiz</tp:taxon-authority><tp:taxon-status xmlns:xlink="http://www.w3.org/1999/xlink" xlink:type="simple">sp. nov.</tp:taxon-status><xref ref-type="fig" rid="F4">Figs 4</xref><xref ref-type="fig" rid="F5">, 5</xref></tp:nomenclature><tp:treatment-sec sec-type="material" id="SECID0EOTAE"><title>Type.</title><p>Panama • Provincia Chiriquí: distrito Gualaca, camino a Bosque Protector de Palo Seco, 1 September 2018, 1100 m elev., <italic>O. Ortiz, H. Hentrich, M. Cedeño, P. Diaz-Jiménez, and R.M. Baldini 2730</italic> (holotype PMA!).</p><fig id="F4" position="float" orientation="portrait"><object-id xmlns:xlink="http://www.w3.org/1999/xlink" content-type="doi" xlink:type="simple">10.3897/phytokeys.267.170789.figure4</object-id><object-id xmlns:xlink="http://www.w3.org/1999/xlink" content-type="arpha" xlink:type="simple">4140B3EC-D19E-536B-BDC4-6091F5BEF594</object-id><label>Figure 4.</label><caption><p><italic><tp:taxon-name><tp:taxon-name-part taxon-name-part-type="genus" reg="Monstera">Monstera</tp:taxon-name-part> <tp:taxon-name-part taxon-name-part-type="species" reg="colossica">colossica</tp:taxon-name-part></tp:taxon-name></italic> M. Cedeño &amp; O. Ortiz. A. Adult plant growing in the forest around Fortuna; B. Infructescence in development with remnants of the spathe; C. Free portion of the petiole sulcate adaxially (black arrow) and convex abaxially (white arrow); D. Petioles smooth and conspicuously light green punctulate; E. Lower surface of the adult leaf blade with many primary lateral veins (arrow) and two rows of sub-circular holes along the mid-rib; F. Adult leaf blade subcordate at base. Photos by M. Cedeño.</p></caption><graphic xmlns:xlink="http://www.w3.org/1999/xlink" xlink:href="phytokeys-267-109_article-170789__-g004.jpg" position="float" orientation="portrait" xlink:type="simple" id="oo_1484743.jpg"><uri content-type="original_file" xlink:type="simple">https://binary.pensoft.net/fig/1484743</uri></graphic></fig></tp:treatment-sec><tp:treatment-sec sec-type="diagnosis" id="SECID0EOUAE"><title>Diagnosis.</title><p><italic><tp:taxon-name><tp:taxon-name-part taxon-name-part-type="genus" reg="Monstera">Monstera</tp:taxon-name-part> <tp:taxon-name-part taxon-name-part-type="species" reg="colossica">colossica</tp:taxon-name-part></tp:taxon-name></italic> differs from <italic><tp:taxon-name><tp:taxon-name-part taxon-name-part-type="genus" reg="Monstera">M.</tp:taxon-name-part> <tp:taxon-name-part taxon-name-part-type="species" reg="titanum">titanum</tp:taxon-name-part></tp:taxon-name></italic> in having primary lateral veins pale green abaxially and with 2–3 branches close to the mid vein (vs. primary lateral veins never branched and white), short peduncle 22 cm long (vs. 25–48 cm long), short spathe up to 32 cm long (vs. spathe up to 47 cm long), style hexagonal with stigmatophore slightly conical (vs. style pyramidal and distally cylindrical) and always appressed-climbing (vs. appressed terrestrial on rocks or appressed-climbing).</p><fig id="F5" position="float" orientation="portrait"><object-id xmlns:xlink="http://www.w3.org/1999/xlink" content-type="doi" xlink:type="simple">10.3897/phytokeys.267.170789.figure5</object-id><object-id xmlns:xlink="http://www.w3.org/1999/xlink" content-type="arpha" xlink:type="simple">D9FE1244-6000-531A-AEF4-1FF57C3D3DF1</object-id><label>Figure 5.</label><caption><p>Patterns of primary lateral veins of <italic><tp:taxon-name><tp:taxon-name-part taxon-name-part-type="genus" reg="Monstera">Monstera</tp:taxon-name-part> <tp:taxon-name-part taxon-name-part-type="species" reg="colossica">colossica</tp:taxon-name-part></tp:taxon-name></italic> M. Cedeño &amp; O. Ortiz and similar species. A. <italic><tp:taxon-name><tp:taxon-name-part taxon-name-part-type="genus" reg="Monstera">Monstera</tp:taxon-name-part> <tp:taxon-name-part taxon-name-part-type="species" reg="colossica">colossica</tp:taxon-name-part></tp:taxon-name></italic> with primary lateral veins branching with 2 or 3 branches; B. <italic><tp:taxon-name><tp:taxon-name-part taxon-name-part-type="genus" reg="Monstera">Monstera</tp:taxon-name-part> <tp:taxon-name-part taxon-name-part-type="species" reg="oreophila">oreophila</tp:taxon-name-part></tp:taxon-name></italic> with primary lateral veins green and weakly branching; C. <italic><tp:taxon-name><tp:taxon-name-part taxon-name-part-type="genus" reg="Monstera">Monstera</tp:taxon-name-part> <tp:taxon-name-part taxon-name-part-type="species" reg="titanum">titanum</tp:taxon-name-part></tp:taxon-name></italic> with primary lateral veins white and not branched; D. <italic><tp:taxon-name><tp:taxon-name-part taxon-name-part-type="genus" reg="Monstera">Monstera</tp:taxon-name-part> <tp:taxon-name-part taxon-name-part-type="species" reg="gigas">gigas</tp:taxon-name-part></tp:taxon-name></italic> with primary lateral veins green and not branched. Photos by M. Cedeño.</p></caption><graphic xmlns:xlink="http://www.w3.org/1999/xlink" xlink:href="phytokeys-267-109_article-170789__-g005.jpg" position="float" orientation="portrait" xlink:type="simple" id="oo_1484744.jpg"><uri content-type="original_file" xlink:type="simple">https://binary.pensoft.net/fig/1484744</uri></graphic></fig></tp:treatment-sec><tp:treatment-sec sec-type="description" id="SECID0EOXAE"><title>Description.</title><p>Robust appressed-climbing nomadic vine. SEEDLINGS: unknown. JUVENILE PLANTS: root climbers; <bold><italic>internodes</italic></bold> 2.0–4.0 cm long, 5.0–7.0 mm diam.; petioles 22–30 cm long; sheathed up to ca. 5 cm before geniculum; <bold><italic>leaves</italic></bold> appressed to the phorophyte with visible petiole, <bold><italic>blades</italic></bold> 18–28 cm long, 12–18 cm wide, 1.3–1.5 times longer than broad, abruptly acuminate at apex; <bold><italic>collective veins</italic></bold> 3.0–5.0 mm from margin; <bold><italic>margin</italic></bold> entire or rarely pinnatilobed. ADULT PLANTS: root climbers; <bold><italic>stems</italic></bold> light or dark green, white punctulate, smooth, cylindrical; <bold><italic>internodes</italic></bold> 1.5–4.0 cm long, 4.0–7.0 cm diam., medium green, semi-glossy; <bold><italic>petioles</italic></bold> 50–65 cm long, densely and conspicuously white punctulate, especially towards base, equally as long as or 1.1 times longer than blades, sheathing to the base of the geniculum to ca. 10 cm below it, free portion sulcate; <bold><italic>petiole sheath</italic></bold> deciduous; <bold><italic>geniculum</italic></bold> sulcate adaxially and convex abaxially, 4.0–7.0 cm long; <bold><italic>blades</italic></bold> 47–70 × 28–40 cm, narrowly ovate-elliptic, mostly entire, more or less equilateral, subcoriaceous and slightly bicolorous, dark green and semi-glossy above, moderately paler and matte below, drying dark brown and weakly glossy above, greenish-yellow-brown and semi-glossy below, short-acuminate at apex, subcordate at base; mid-rib broadly sunken and concolorous above, narrowly rounded and paler below; <bold><italic>primary lateral veins</italic></bold> 20–25 per side, narrowly sunken above, convex and slightly paler green below, diverging at 50–70°, sometimes branching with two to three branches within 1.0–3.0 cm from the mid-rib; <bold><italic>secondary veins</italic></bold> parallel and reticulate towards the margin; <bold><italic>collective vein</italic></bold> visible; <bold><italic>fenestrations</italic></bold> absent or present; when present, in two or three rows along the mid-rib, usually comprising small sub-circular holes 1.0–5.0 cm diameter, near the mid-rib; <bold><italic>margins</italic></bold> entire, but sometimes the larger perforations tearing through to the margins. INFLORESCENCE solitary; <bold><italic>peduncle</italic></bold> 20–22 cm long; <bold><italic>spathe</italic></bold> 15–32 cm long, 25 cm wide when flattened, coriaceous, whitish; <bold><italic>spadix</italic></bold> 18–22 cm long, 3–4 cm diam., greenish; <bold><italic>basal sterile flowers</italic></bold> 4.0–5.0 mm long; <bold><italic>fertile flowers</italic></bold> 7.0–9.0 mm long; stamens 3–8 mm long, with laminar filaments; ovary rectangular in longitudinal section, 4.0–6.0 × 2.0–3.0 mm; style hexagonal and with stigmatophore slightly conical; stigma linear; <bold><italic>berries</italic></bold> with a creamy stylar cap during development, ripe berry colour unknown; <bold><italic>seeds</italic></bold> unknown.</p></tp:treatment-sec><tp:treatment-sec sec-type="etymology" id="SECID0EZZAE"><title>Etymology.</title><p>The specific epithet “<italic><tp:taxon-name><tp:taxon-name-part taxon-name-part-type="genus" reg="Monstera"/><tp:taxon-name-part taxon-name-part-type="species" reg="colossica">colossica</tp:taxon-name-part></tp:taxon-name></italic>” is derived from the Latin <italic>colossus</italic>, itself from the Greek <italic>kolossos</italic> (κολοσσός), meaning “giant statue” or “colossus”, highlighting the plant’s overall massive and striking appearance.</p></tp:treatment-sec><tp:treatment-sec sec-type="distribution" id="SECID0EN1AE"><title>Distribution and ecology.</title><p><italic><tp:taxon-name><tp:taxon-name-part taxon-name-part-type="genus" reg="Monstera">Monstera</tp:taxon-name-part> <tp:taxon-name-part taxon-name-part-type="species" reg="colossica">colossica</tp:taxon-name-part></tp:taxon-name></italic> is endemic to Panama, known only from the type locality on the border of Chiriquí and Bocas del Toro Provinces and in Cerro Colorado at 1450–1480 m elevation in a Premontane rainforest life zone.</p></tp:treatment-sec><tp:treatment-sec sec-type="phenology" id="SECID0E51AE"><title>Phenology.</title><p>Flowering time in November; mature fruits in June.</p></tp:treatment-sec><tp:treatment-sec sec-type="discussion" id="SECID0ED2AE"><title>Discussion.</title><p>The species is a member of <tp:taxon-name><tp:taxon-name-part taxon-name-part-type="genus" reg="Monstera">Monstera</tp:taxon-name-part> <tp:taxon-name-part taxon-name-part-type="infraspecific-rank">sect.</tp:taxon-name-part> <tp:taxon-name-part taxon-name-part-type="section" reg="Monstera">Monstera</tp:taxon-name-part></tp:taxon-name> and is characterised by its adult plants with an appressed-climbing habit, short internodes, minutely white punctulate and fully sheathed petioles with a sharply sulcate geniculum, large narrowly ovate-elliptic subcordate blades with two rows of small elliptic perforations on both sides and the primary lateral veins diverging at 50–70° and branching with 2–3 branches within 1.0–3.0 cm from the mid-rib.</p><p><italic><tp:taxon-name><tp:taxon-name-part taxon-name-part-type="genus" reg="Monstera">Monstera</tp:taxon-name-part> <tp:taxon-name-part taxon-name-part-type="species" reg="colossica">colossica</tp:taxon-name-part></tp:taxon-name></italic> specimens were included as part of <italic><tp:taxon-name><tp:taxon-name-part taxon-name-part-type="genus" reg="Monstera">M.</tp:taxon-name-part> <tp:taxon-name-part taxon-name-part-type="species" reg="titanum">titanum</tp:taxon-name-part></tp:taxon-name></italic> in <xref ref-type="bibr" rid="B3">Cedeño-Fonseca et al. (2021)</xref> as paratypes, but this species differs from <italic><tp:taxon-name><tp:taxon-name-part taxon-name-part-type="genus" reg="Monstera">M.</tp:taxon-name-part> <tp:taxon-name-part taxon-name-part-type="species" reg="titanum">titanum</tp:taxon-name-part></tp:taxon-name></italic> in having primary lateral veins branching with 2–3 branches and pale green below (vs. primary lateral veins never branched and white), short peduncle 22 cm long (vs. 25–48 cm long), short spathe up to 32 cm long (vs. spathe up to 47 cm long), style hexagonal with stigmatophore slightly conical (vs. style pyramidal and distally cylindrical) and always appressed-climbing (vs. appressed terrestrial on rocks or appressed-climbing) (Table <xref ref-type="table" rid="T1">1</xref>).</p><p><italic><tp:taxon-name><tp:taxon-name-part taxon-name-part-type="genus" reg="Monstera">Monstera</tp:taxon-name-part> <tp:taxon-name-part taxon-name-part-type="species" reg="colossica">colossica</tp:taxon-name-part></tp:taxon-name></italic> could be confused with <italic><tp:taxon-name><tp:taxon-name-part taxon-name-part-type="genus" reg="Monstera">M.</tp:taxon-name-part> <tp:taxon-name-part taxon-name-part-type="species" reg="oreophila">oreophila</tp:taxon-name-part></tp:taxon-name></italic> Madison, but it differs in having more robust stems, 5–7 cm in diameter, (vs. slender stems, 2–4 cm diam.), the petiole smooth and minutely white punctulate at the base (vs. petiole never punctulate, but warty or sometimes smooth), up to 25 primary lateral veins branching with 2 or 3 branches (vs. up to 45 primary lateral veins never branching), peduncle up to 22 cm long (vs. peduncle up to 40 cm long), spadix 18–22 × 3–4 cm diam. (vs. 7–15 × 1.3–3.0 cm) and the spathe whitish (vs. spathe pinkish externally and light orange-yellow internally) (Table <xref ref-type="table" rid="T1">1</xref>).</p><p><italic><tp:taxon-name><tp:taxon-name-part taxon-name-part-type="genus" reg="Monstera">Monstera</tp:taxon-name-part> <tp:taxon-name-part taxon-name-part-type="species" reg="colossica">colossica</tp:taxon-name-part></tp:taxon-name></italic> also could be confused with <italic><tp:taxon-name><tp:taxon-name-part taxon-name-part-type="genus" reg="Monstera">M.</tp:taxon-name-part> <tp:taxon-name-part taxon-name-part-type="species" reg="gigas">gigas</tp:taxon-name-part></tp:taxon-name></italic>, but differs in having short petioles 50–65 cm long (vs. 66–140 cm long), petiole sheaths extending to the geniculum (vs. petiole sheathed up to ca. 10–15 cm before geniculum, the free portion terete), smaller leaf blades 47–70 cm long (vs. leaf blades 72–140 cm long), up to 25 primary lateral veins branching with two–three branches from the mid-rib (vs. up to 65 primary lateral veins never branched) and the geniculum sulcate adaxially and convex abaxially (vs. geniculum completely terete) (Table <xref ref-type="table" rid="T1">1</xref>). <italic><tp:taxon-name><tp:taxon-name-part taxon-name-part-type="genus" reg="Monstera">M.</tp:taxon-name-part> <tp:taxon-name-part taxon-name-part-type="species" reg="colossica">colossica</tp:taxon-name-part></tp:taxon-name></italic> and <italic><tp:taxon-name><tp:taxon-name-part taxon-name-part-type="genus" reg="Monstera">M.</tp:taxon-name-part> <tp:taxon-name-part taxon-name-part-type="species" reg="gigas">gigas</tp:taxon-name-part></tp:taxon-name></italic> grow sympatrically in the cloud forest in the Fortuna area.</p></tp:treatment-sec><tp:treatment-sec sec-type="material" id="SECID0EP6AE"><title>Additional specimens examined.</title><p>Panama • Comarca Ngäbe-Buglé: Cerro Colorado, along mining road 31.6 km beyond bridge over Río San Felix (10.6 km beyond turnoff to Escopeta), 1690 m elev., 15 July, 1976, <italic>T.B. Croat 37178</italic> sub <italic><tp:taxon-name><tp:taxon-name-part taxon-name-part-type="genus" reg="Monstera">Monstera</tp:taxon-name-part> <tp:taxon-name-part taxon-name-part-type="species" reg="titanum">titanum</tp:taxon-name-part></tp:taxon-name></italic> (MO!); • 7 mi W of Chamé, along trail through Guaymí Village, 1500 m elev., 8 July 1988, <italic>T.B. Croat 69190</italic> sub <italic><tp:taxon-name><tp:taxon-name-part taxon-name-part-type="genus" reg="Monstera">Monstera</tp:taxon-name-part> <tp:taxon-name-part taxon-name-part-type="species" reg="titanum">titanum</tp:taxon-name-part></tp:taxon-name></italic> (MO!); • 9.2 mi W of Chamé, along trail E of road which leads down to stream, 1450–1480 m elev., 6 July 1988, <italic>T.B. Croat 69033</italic> sub <italic><tp:taxon-name><tp:taxon-name-part taxon-name-part-type="genus" reg="Monstera">Monstera</tp:taxon-name-part> <tp:taxon-name-part taxon-name-part-type="species" reg="titanum">titanum</tp:taxon-name-part></tp:taxon-name></italic> (MO!); • Cerro Colorado, 9.2 mi W of Chamé, along trail E of road which leads down to a stream, 1450–1480 m elev., 6 July, 1988, <italic>T.B. Croat 69012</italic> sub <italic><tp:taxon-name><tp:taxon-name-part taxon-name-part-type="genus" reg="Monstera">Monstera</tp:taxon-name-part> <tp:taxon-name-part taxon-name-part-type="species" reg="titanum">titanum</tp:taxon-name-part></tp:taxon-name></italic> (MO! PMA!); • Chiriquí: Distrito Gualaca, Reserva Forestal Fortuna, Divisora Continental, 1154 m elev., 9 November 2013, <italic>O. Ortiz, J. Batista &amp; F. Miranda 1809</italic> sub <italic><tp:taxon-name><tp:taxon-name-part taxon-name-part-type="genus" reg="Monstera">Monstera</tp:taxon-name-part> <tp:taxon-name-part taxon-name-part-type="species" reg="titanum">titanum</tp:taxon-name-part></tp:taxon-name></italic> (PMA); • Chiriquí: Gualaca, Hornito, Fortuna, camino a Chiriquí Grande, 1230 m elev., <italic>M. Cedeño et al. 2329</italic> sub <italic><tp:taxon-name><tp:taxon-name-part taxon-name-part-type="genus" reg="Monstera">Monstera</tp:taxon-name-part> <tp:taxon-name-part taxon-name-part-type="species" reg="titanum">titanum</tp:taxon-name-part></tp:taxon-name></italic> (PAM!, USJ!); • Chiriquí: Gualaca, Hornito, Fortuna, camino a Chiriquí Grande, 780 m elev., 17 November 2022, <italic>M. Cedeño et al. 2733</italic> (PMA!, B!).</p></tp:treatment-sec><tp:treatment-sec><!--Section generated to contain objects referenced in tp:taxon-treatment.--><table-wrap id="T1" position="float" orientation="portrait"><label>Table 1.</label><caption><p>Overview of morphological characters of pachycaul <italic><tp:taxon-name><tp:taxon-name-part taxon-name-part-type="genus" reg="Monstera">Monstera</tp:taxon-name-part></tp:taxon-name></italic> species. Note: Leaf length = petiole length + leaf blade length; inflorescence length = peduncle length + spathe length.</p></caption><table id="TID0EGBAG" rules="all"><tbody><tr><th rowspan="1" colspan="1">Species</th><th rowspan="1" colspan="1">Leaf length (cm)</th><th rowspan="1" colspan="1">Leaf blade size (cm)</th><th rowspan="1" colspan="1">Inflorescence length (cm)</th><th rowspan="1" colspan="1">Diagnostic features</th><th rowspan="1" colspan="1">Distribution</th></tr><tr><td rowspan="1" colspan="1">
                      <italic>
                        <tp:taxon-name><tp:taxon-name-part taxon-name-part-type="genus" reg="Monstera">M.</tp:taxon-name-part> <tp:taxon-name-part taxon-name-part-type="species" reg="alfaroi">alfaroi</tp:taxon-name-part></tp:taxon-name>
                      </italic>
                    </td><td rowspan="1" colspan="1">100–160 cm</td><td rowspan="1" colspan="1">60–90 × 30–45</td><td rowspan="1" colspan="1">30–55</td><td rowspan="1" colspan="1">Unbranched primary lateral veins, fenestrations present, ovary quadrangular, style hexagonal, stigma linear.</td><td rowspan="1" colspan="1">Costa Rica</td></tr><tr><td rowspan="1" colspan="1">
                      <italic>
                        <tp:taxon-name><tp:taxon-name-part taxon-name-part-type="genus" reg="Monstera">M.</tp:taxon-name-part> <tp:taxon-name-part taxon-name-part-type="species" reg="colossica">colossica</tp:taxon-name-part></tp:taxon-name>
                      </italic>
                    </td><td rowspan="1" colspan="1">97–65 cm</td><td rowspan="1" colspan="1">47–70 × 28–40</td><td rowspan="1" colspan="1">35–54</td><td rowspan="1" colspan="1">Branched primary lateral veins, fenestrations absent or present, ovary rectangular, style hexagonal with a slightly conical stigmatophore, stigma linear.</td><td rowspan="1" colspan="1">Panama</td></tr><tr><td rowspan="1" colspan="1">
                      <italic>
                        <tp:taxon-name><tp:taxon-name-part taxon-name-part-type="genus" reg="Monstera">M.</tp:taxon-name-part> <tp:taxon-name-part taxon-name-part-type="species" reg="corana">corana</tp:taxon-name-part></tp:taxon-name>
                      </italic>
                    </td><td rowspan="1" colspan="1">100–155</td><td rowspan="1" colspan="1">50–80 × 40–55</td><td rowspan="1" colspan="1">47</td><td rowspan="1" colspan="1">Branched primary lateral veins, fenestrations present, ovary quadrangular, style truncate, stigma linear.</td><td rowspan="1" colspan="1">Panama</td></tr><tr><td rowspan="1" colspan="1">
                      <italic>
                        <tp:taxon-name><tp:taxon-name-part taxon-name-part-type="genus" reg="Monstera">M.</tp:taxon-name-part> <tp:taxon-name-part taxon-name-part-type="species" reg="deliciosa">deliciosa</tp:taxon-name-part></tp:taxon-name>
                      </italic>
                    </td><td rowspan="1" colspan="1">40–222 cm</td><td rowspan="1" colspan="1">40–112 × 40–88</td><td rowspan="1" colspan="1">22–48</td><td rowspan="1" colspan="1">Unbranched primary lateral veins, fenestrations present, ovary quadrangular, style compressed and hexagonal with a cupuliform stigmatophore, stigma circular.</td><td rowspan="1" colspan="1">Southern Mexico, Guatemala</td></tr><tr><td rowspan="1" colspan="1">
                      <italic>
                        <tp:taxon-name><tp:taxon-name-part taxon-name-part-type="genus" reg="Monstera">M.</tp:taxon-name-part> <tp:taxon-name-part taxon-name-part-type="species" reg="gigas">gigas</tp:taxon-name-part></tp:taxon-name>
                      </italic>
                    </td><td rowspan="1" colspan="1">138–300</td><td rowspan="1" colspan="1">72–140 × 34–61</td><td rowspan="1" colspan="1">64–76</td><td rowspan="1" colspan="1">Unbranched primary lateral veins, blades entire, ovary rectangular, style hexagonal, stigma circular.</td><td rowspan="1" colspan="1">Panama</td></tr><tr><td rowspan="1" colspan="1">
                      <italic>
                        <tp:taxon-name><tp:taxon-name-part taxon-name-part-type="genus" reg="Monstera">M.</tp:taxon-name-part> <tp:taxon-name-part taxon-name-part-type="species" reg="lechleriana">lechleriana</tp:taxon-name-part></tp:taxon-name>
                      </italic>
                    </td><td rowspan="1" colspan="1">63–105 cm</td><td rowspan="1" colspan="1">47–75 × 31–49</td><td rowspan="1" colspan="1">22–52</td><td rowspan="1" colspan="1">Unbranched primary lateral veins, fenestrations present, ovary rectangular, style hexagonal, stigma circular.</td><td rowspan="1" colspan="1">South America</td></tr><tr><td rowspan="1" colspan="1">
                      <italic>
                        <tp:taxon-name><tp:taxon-name-part taxon-name-part-type="genus" reg="Monstera">M.</tp:taxon-name-part> <tp:taxon-name-part taxon-name-part-type="species" reg="titanum">titanum</tp:taxon-name-part></tp:taxon-name>
                      </italic>
                    </td><td rowspan="1" colspan="1">87–195</td><td rowspan="1" colspan="1">47–100 × 28–35</td><td rowspan="1" colspan="1">43–95</td><td rowspan="1" colspan="1">Unbranched primary lateral veins, fenestrations present, ovary rectangular, style pyramidal, stigma linear.</td><td rowspan="1" colspan="1">Panama</td></tr></tbody></table></table-wrap></tp:treatment-sec><ref-list><ref id="B3"><mixed-citation xmlns:xlink="http://www.w3.org/1999/xlink" xlink:type="simple"><person-group><name name-style="western"><surname>Cedeño-Fonseca</surname><given-names>M</given-names></name><name name-style="western"><surname>Ortiz</surname><given-names>OO</given-names></name><name name-style="western"><surname>Zuluaga</surname><given-names>A</given-names></name><name name-style="western"><surname>Grayum</surname><given-names>MH</given-names></name><name name-style="western"><surname>Croat</surname><given-names>TB</given-names></name></person-group> (<year>2021</year>) <article-title>Four new species of <italic><tp:taxon-name><tp:taxon-name-part taxon-name-part-type="genus">Monstera</tp:taxon-name-part></tp:taxon-name></italic> (<tp:taxon-name><tp:taxon-name-part taxon-name-part-type="family">Araceae</tp:taxon-name-part></tp:taxon-name>) from Panama, including one with the largest leaves and another with the largest inflorescences in the genus.</article-title><source>Webbia</source><volume>76</volume>: <fpage>265</fpage>–<lpage>279</lpage>. <ext-link xlink:href="10.36253/jopt-10807" ext-link-type="doi" xlink:type="simple">https://doi.org/10.36253/jopt-10807</ext-link></mixed-citation></ref></ref-list></tp:taxon-treatment>
